# Supplementary material for: Serjanic Acid Glycosides from Chenopodium hybridum L. with Good Cytotoxicity and Selectivity Profile against Several Panels of Human Cancer Cell Lines
Source: Molecules. 2021 Aug 13;26(16):4915. doi: 10.3390/molecules26164915 (PMC8401257; doi:10.3390/molecules26164915)
Supplement: Supplementary file 1 [file molecules-26-04915-s001.zip]

Archive with 1 entries (1 files):
- molecules-1330089-supplementary.pdf
